# Supplementary material for: Transcriptomic profiling for prolonged drought in Dendrobium catenatum
Source: Sci Data. 2018 Oct 30;5:180233. doi: 10.1038/sdata.2018.233 (PMC6207065; doi:10.1038/sdata.2018.233)
Supplement: Supplementary file 1 [file sdata2018233-isa1.zip]

Archive with 3 entries (3 files):
- i_Investigation.txt
- s_Wang365A_study.txt
- a_Wang365A_assay.txt
