# Supplementary material for: Transcriptomic profiling for prolonged drought in Dendrobium catenatum
Source: Sci Data. 2018 Oct 30;5:180233. doi: 10.1038/sdata.2018.233 (PMC6207065; doi:10.1038/sdata.2018.233)
Supplement: Supplementary file 1 [file sdata2018233-isa1.zip › i_Investigation.txt]

# Investigation File generated for Scientific Data with Investigation File Authoring Tool version 0.1.0 on 10/09/2018 - This metadata file is CC0
ONTOLOGY SOURCE REFERENCE
Term Source Name	NCBITaxon	BTO	OBI	ERO	NIFCELL	PTO
Term Source File	http://data.bioontology.org/ontologies/NCBITAXON	http://data.bioontology.org/ontologies/BTO	http://data.bioontology.org/ontologies/OBI	http://data.bioontology.org/ontologies/ERO	http://data.bioontology.org/ontologies/NIFCELL	http://data.bioontology.org/ontologies/PTO
Term Source Version	2016AB	unknown	2014-08-18	2013-08-02	v.1.10 - July 17, 2013	September 2016
Term Source Description	National Center for Biotechnology Information (NCBI) Organismal Classification	BRENDA Tissue and Enzyme Source Ontology	Ontology for Biomedical Investigations	Eagle-I Research Resource Ontology	Neuroscience Information Framework (NIF) Cell Ontology	Plant Trait Ontology
INVESTIGATION
Investigation Identifier
Investigation Title
Investigation Description
Investigation Submission Date
Investigation Public Release Date
INVESTIGATION PUBLICATIONS
Investigation PubMed ID
Investigation Publication DOI
Investigation Publication Author List
Investigation Publication Title
Investigation Publication Status
Investigation Publication Status Term Accession Number
Investigation Publication Status Term Source REF
INVESTIGATION CONTACTS
Investigation Person Last Name
Investigation Person Mid Initials
Investigation Person First Name
Investigation Person Address
Investigation Person Phone
Investigation Person Fax
Investigation Person Email
Investigation Person Affiliation
Investigation Person Roles
Investigation Person Roles Term Accession Number
Investigation Person Roles Term Source REF
STUDY
Study Identifier	10.1038/sdata.2018.233
Study Title	Transcriptomic profiling for prolonged drought in Dendrobium catenatum
Study Submission Date	10/07/2018
Study Public Release Date	30/10/2018
Study Description	http://www.nature.com/articles/sdata2018233#abstract
Study File Name	s_Wang365A_study.txt
Comment[Subject Keywords]	///;//;///
Comment[Manuscript Licence]	CC BY-4.0
Comment[Experimental Metadata Licence]	CC0
Comment[Supplementary Information File Name]	
Comment[Supplementary Information File Type]	x-zip-compressed
Comment[Supplementary Information File URL]	http://www.nature.com/articles/sdata2018233#supplementary-information
Comment[Data Repository]	NCBI Sequence Read Archive;figshare;figshare;figshare
Comment[Data Record Accession]	SRP132541;doi:10.6084/m9.figshare.6959924;doi:10.6084/m9.figshare.6960377;doi:10.6084/m9.figshare.6954590
Comment[Data Record URI]	http://identifiers.org/ncbi/insdc.sra:SRP132541;https://doi.org/10.6084/m9.figshare.6959924;https://doi.org/10.6084/m9.figshare.6960377;https://doi.org/10.6084/m9.figshare.6954590
STUDY DESIGN DESCRIPTORS
Study Design Type	transcription profiling by high throughput sequencing design
Study Design Type Term Accession Number	OBI:0001239
Study Design Type Term Source REF	OBI
STUDY PUBLICATIONS
Study PubMed ID
Study Publication DOI
Study Publication Author List
Study Publication Title
Study Publication Status
Study Publication Status Term Accession Number
Study Publication Status Term Source REF
STUDY FACTORS
Study Factor Name	sampling time	volumetric water content percentage
Study Factor Type	temporal_interval	water content
Study Factor Type Term Accession Number	http://www.ifomis.org/bfo/1.1/span#TemporalInterval	PATO:0000036
Study Factor Type Term Source REF	ERO	NIFCELL
STUDY ASSAYS
Study Assay Measurement Type	drought tolerance
Study Assay Measurement Type Term Accession Number	TO:0000276
Study Assay Measurement Type Term Source REF	PTO
Study Assay Technology Type	RNA sequencing
Study Assay Technology Type Term Accession Number	ERO:0001658
Study Assay Technology Type Term Source REF	ERO
Study Assay Technology Platform	instrument; manufacturer
Study Assay File Name	a_Wang365A_assay.txt
STUDY PROTOCOLS
Study Protocol Name	Plant material and experimental design	RNA isolation and sequencing	Gene hierarchical clustering	Gene Ontology analysis
Study Protocol Type	specimen collection process	RNA sequencing	network analysis	network analysis
Study Protocol Type Term Accession Number	OBI:0000659	ERO:0001658	OBI:0200080	OBI:0200080
Study Protocol Type Term Source REF	OBI	ERO	OBI	OBI
Study Protocol Description				
Study Protocol URI	""	""	""	""
Study Protocol Version				
Study Protocol Parameters Name	""	instrument; manufacturer	""	""
Study Protocol Parameters Name Term Accession Number	""	""	""	""
Study Protocol Parameters Name Term Source REF	""	""	""	""
Study Protocol Components Name	""	""	""	""
Study Protocol Components Type	""	""	""	""
Study Protocol Components Type Term Accession Number	""	""	""	""
Study Protocol Components Type Term Source REF	""	""	""	""
STUDY CONTACTS
Study Person Last Name	Wan	Zou	Zheng	Tian	Wang
Study Person First Name	Xiao	Long-Hai	Bao-Qiang	Ying-Qiu	Yan
Study Person Mid Initials					
Study Person Email	""	""	""	""	chwy8915@sina.com
Study Person Phone					
Study Person Fax					
Study Person Address					
Study Person Affiliation	State Key Laboratory of Tree Genetics and Breeding, Key Laboratory of Tree Breeding and Cultivation of State Forestry Administration, Research Institute of Forestry, Chinese Academy of Forestry, Beijing 100091, China	State Key Laboratory of Tree Genetics and Breeding, Key Laboratory of Tree Breeding and Cultivation of State Forestry Administration, Research Institute of Forestry, Chinese Academy of Forestry, Beijing 100091, China	State Key Laboratory of Tree Genetics and Breeding, Key Laboratory of Tree Breeding and Cultivation of State Forestry Administration, Research Institute of Forestry, Chinese Academy of Forestry, Beijing 100091, China	Wenshan Academy of Agriculture Sciences, NO. 2 in Taikang Road (West), Wenshan 663099, China	State Key Laboratory of Tree Genetics and Breeding, Key Laboratory of Tree Breeding and Cultivation of State Forestry Administration, Research Institute of Forestry, Chinese Academy of Forestry, Beijing 100091, China
Study Person Roles					
Study Person Roles Term Accession Number					
Study Person Roles Term Source REF					
Comment[Study Person ORCID]					
Comment[Funder]					
Comment[FundRef ID]					
Comment[Funder Term Source REF]					
Comment[Grant Identifier]					
