# Supplementary material for: Transcriptomic profiling for prolonged drought in Dendrobium catenatum
Source: Sci Data. 2018 Oct 30;5:180233. doi: 10.1038/sdata.2018.233 (PMC6207065; doi:10.1038/sdata.2018.233)
Supplement: Supplementary file 1 [file sdata2018233-isa1.zip › s_Wang365A_study.txt]

Source Name	Characteristics[organism]	Term Source REF	Term Accession Number	Characteristics[organism part]	Term Source REF	Term Accession Number	Protocol REF	Sample Name	Comment[BioSample ID]	Comment[SRS ID]	Factor Value[sampling time]	Factor Value[volumetric water content percentage]
Clones of Dendrobium catenatum	Dendrobium catenatum	NCBITaxon	NCBITaxon:906689	leaf	BTO	BTO:0000713	Plant material and experimental design	Total RNA BioSample SAMN09269407	SAMN09269407	SRS3344409	Night	10ÃÂ15
Clones of Dendrobium catenatum	Dendrobium catenatum	NCBITaxon	NCBITaxon:906689	leaf	BTO	BTO:0000713	Plant material and experimental design	Total RNA BioSample SAMN09269406	SAMN09269406	SRS3344408	Night	30ÃÂ35
Clones of Dendrobium catenatum	Dendrobium catenatum	NCBITaxon	NCBITaxon:906689	leaf	BTO	BTO:0000713	Plant material and experimental design	Total RNA BioSample SAMN09269401	SAMN09269401	SRS3344407	Night	30ÃÂ35
Clones of Dendrobium catenatum	Dendrobium catenatum	NCBITaxon	NCBITaxon:906689	leaf	BTO	BTO:0000713	Plant material and experimental design	Total RNA BioSample SAMN09269400	SAMN09269400	SRS3344406	Day	10ÃÂ15
Clones of Dendrobium catenatum	Dendrobium catenatum	NCBITaxon	NCBITaxon:906689	leaf	BTO	BTO:0000713	Plant material and experimental design	Total RNA BioSample SAMN09269399	SAMN09269399	SRS3344405	Day	10ÃÂ15
Clones of Dendrobium catenatum	Dendrobium catenatum	NCBITaxon	NCBITaxon:906689	leaf	BTO	BTO:0000713	Plant material and experimental design	Total RNA BioSample SAMN09269398	SAMN09269398	SRS3344404	Day	10ÃÂ15
Clones of Dendrobium catenatum	Dendrobium catenatum	NCBITaxon	NCBITaxon:906689	leaf	BTO	BTO:0000713	Plant material and experimental design	Total RNA BioSample SAMN09269405	SAMN09269405	SRS3344403	Night	10ÃÂ15
Clones of Dendrobium catenatum	Dendrobium catenatum	NCBITaxon	NCBITaxon:906689	leaf	BTO	BTO:0000713	Plant material and experimental design	Total RNA BioSample SAMN09269404	SAMN09269404	SRS3344402	Night	10ÃÂ15
Clones of Dendrobium catenatum	Dendrobium catenatum	NCBITaxon	NCBITaxon:906689	leaf	BTO	BTO:0000713	Plant material and experimental design	Total RNA BioSample SAMN09269403	SAMN09269403	SRS3344401	Night	10ÃÂ15
Clones of Dendrobium catenatum	Dendrobium catenatum	NCBITaxon	NCBITaxon:906689	leaf	BTO	BTO:0000713	Plant material and experimental design	Total RNA BioSample SAMN09269402	SAMN09269402	SRS3344400	Night	10ÃÂ15
Clones of Dendrobium catenatum	Dendrobium catenatum	NCBITaxon	NCBITaxon:906689	leaf	BTO	BTO:0000713	Plant material and experimental design	Total RNA BioSample SAMN09269389	SAMN09269389	SRS3344399	Day	30ÃÂ35
Clones of Dendrobium catenatum	Dendrobium catenatum	NCBITaxon	NCBITaxon:906689	leaf	BTO	BTO:0000713	Plant material and experimental design	Total RNA BioSample SAMN09269388	SAMN09269388	SRS3344398	Day	30ÃÂ35
Clones of Dendrobium catenatum	Dendrobium catenatum	NCBITaxon	NCBITaxon:906689	leaf	BTO	BTO:0000713	Plant material and experimental design	Total RNA BioSample SAMN09269391	SAMN09269391	SRS3344397	Day	30ÃÂ35
Clones of Dendrobium catenatum	Dendrobium catenatum	NCBITaxon	NCBITaxon:906689	leaf	BTO	BTO:0000713	Plant material and experimental design	Total RNA BioSample SAMN09269390	SAMN09269390	SRS3344396	Day	30ÃÂ35
Clones of Dendrobium catenatum	Dendrobium catenatum	NCBITaxon	NCBITaxon:906689	leaf	BTO	BTO:0000713	Plant material and experimental design	Total RNA BioSample SAMN09269393	SAMN09269393	SRS3344395	Day	10ÃÂ15
Clones of Dendrobium catenatum	Dendrobium catenatum	NCBITaxon	NCBITaxon:906689	leaf	BTO	BTO:0000713	Plant material and experimental design	Total RNA BioSample SAMN09269392	SAMN09269392	SRS3344394	Day	30ÃÂ35
Clones of Dendrobium catenatum	Dendrobium catenatum	NCBITaxon	NCBITaxon:906689	leaf	BTO	BTO:0000713	Plant material and experimental design	Total RNA BioSample SAMN09269395	SAMN09269395	SRS3344393	Day	30ÃÂ35
Clones of Dendrobium catenatum	Dendrobium catenatum	NCBITaxon	NCBITaxon:906689	leaf	BTO	BTO:0000713	Plant material and experimental design	Total RNA BioSample SAMN09269394	SAMN09269394	SRS3344392	Day	10ÃÂ15
Clones of Dendrobium catenatum	Dendrobium catenatum	NCBITaxon	NCBITaxon:906689	leaf	BTO	BTO:0000713	Plant material and experimental design	Total RNA BioSample SAMN09269397	SAMN09269397	SRS3344391	Day	30ÃÂ35
Clones of Dendrobium catenatum	Dendrobium catenatum	NCBITaxon	NCBITaxon:906689	leaf	BTO	BTO:0000713	Plant material and experimental design	Total RNA BioSample SAMN09269396	SAMN09269396	SRS3344410	Day	10ÃÂ15
Clones of Dendrobium catenatum	Dendrobium catenatum	NCBITaxon	NCBITaxon:906689	leaf	BTO	BTO:0000713	Plant material and experimental design	Total RNA BioSample SAMN09269410	SAMN09269410	SRS3344390	Night	10ÃÂ15
Clones of Dendrobium catenatum	Dendrobium catenatum	NCBITaxon	NCBITaxon:906689	leaf	BTO	BTO:0000713	Plant material and experimental design	Total RNA BioSample SAMN09269408	SAMN09269408	SRS3344388	Night	30ÃÂ35
Clones of Dendrobium catenatum	Dendrobium catenatum	NCBITaxon	NCBITaxon:906689	leaf	BTO	BTO:0000713	Plant material and experimental design	Total RNA BioSample SAMN09269409	SAMN09269409	SRS3344387	Night	10ÃÂ15
Clones of Dendrobium catenatum	Dendrobium catenatum	NCBITaxon	NCBITaxon:906689	leaf	BTO	BTO:0000713	Plant material and experimental design	Total RNA BioSample SAMN08512107	SAMN08512107	SRS2937460	Day	30ÃÂ35
Clones of Dendrobium catenatum	Dendrobium catenatum	NCBITaxon	NCBITaxon:906689	leaf	BTO	BTO:0000713	Plant material and experimental design	Total RNA BioSample SAMN08512106	SAMN08512106	SRS2937459	Day	30ÃÂ35
Clones of Dendrobium catenatum	Dendrobium catenatum	NCBITaxon	NCBITaxon:906689	leaf	BTO	BTO:0000713	Plant material and experimental design	Total RNA BioSample SAMN08512114	SAMN08512114	SRS2937458	Night	30ÃÂ35
Clones of Dendrobium catenatum	Dendrobium catenatum	NCBITaxon	NCBITaxon:906689	leaf	BTO	BTO:0000713	Plant material and experimental design	Total RNA BioSample SAMN08512116	SAMN08512116	SRS2937461	Night	30ÃÂ35
Clones of Dendrobium catenatum	Dendrobium catenatum	NCBITaxon	NCBITaxon:906689	leaf	BTO	BTO:0000713	Plant material and experimental design	Total RNA BioSample SAMN08512103	SAMN08512103	SRS2937457	Day	0
Clones of Dendrobium catenatum	Dendrobium catenatum	NCBITaxon	NCBITaxon:906689	leaf	BTO	BTO:0000713	Plant material and experimental design	Total RNA BioSample SAMN08512102	SAMN08512102	SRS2937456	Day	0
Clones of Dendrobium catenatum	Dendrobium catenatum	NCBITaxon	NCBITaxon:906689	leaf	BTO	BTO:0000713	Plant material and experimental design	Total RNA BioSample SAMN08512113	SAMN08512113	SRS2937455	Night	0
Clones of Dendrobium catenatum	Dendrobium catenatum	NCBITaxon	NCBITaxon:906689	leaf	BTO	BTO:0000713	Plant material and experimental design	Total RNA BioSample SAMN08512112	SAMN08512112	SRS2937454	Night	0
Clones of Dendrobium catenatum	Dendrobium catenatum	NCBITaxon	NCBITaxon:906689	leaf	BTO	BTO:0000713	Plant material and experimental design	Total RNA BioSample SAMN08512105	SAMN08512105	SRS2937453	Day	0
Clones of Dendrobium catenatum	Dendrobium catenatum	NCBITaxon	NCBITaxon:906689	leaf	BTO	BTO:0000713	Plant material and experimental design	Total RNA BioSample SAMN08512111	SAMN08512111	SRS2937452	Night	0
Clones of Dendrobium catenatum	Dendrobium catenatum	NCBITaxon	NCBITaxon:906689	leaf	BTO	BTO:0000713	Plant material and experimental design	Total RNA BioSample SAMN08512110	SAMN08512110	SRS2937451	Night	0
Clones of Dendrobium catenatum	Dendrobium catenatum	NCBITaxon	NCBITaxon:906689	leaf	BTO	BTO:0000713	Plant material and experimental design	Total RNA BioSample SAMN08512104	SAMN08512104	SRS2937450	Day	0
Clones of Dendrobium catenatum	Dendrobium catenatum	NCBITaxon	NCBITaxon:906689	leaf	BTO	BTO:0000713	Plant material and experimental design	Total RNA BioSample SAMN08512109	SAMN08512109	SRS2937447	Day	30ÃÂ35
Clones of Dendrobium catenatum	Dendrobium catenatum	NCBITaxon	NCBITaxon:906689	leaf	BTO	BTO:0000713	Plant material and experimental design	Total RNA BioSample SAMN08512117	SAMN08512117	SRS2937449	Night	30ÃÂ35
Clones of Dendrobium catenatum	Dendrobium catenatum	NCBITaxon	NCBITaxon:906689	leaf	BTO	BTO:0000713	Plant material and experimental design	Total RNA BioSample SAMN08512108	SAMN08512108	SRS2937448	Day	30ÃÂ35
Clones of Dendrobium catenatum	Dendrobium catenatum	NCBITaxon	NCBITaxon:906689	leaf	BTO	BTO:0000713	Plant material and experimental design	Total RNA BioSample SAMN08512115	SAMN08512115	SRS2937446	Night	30ÃÂ35
