# Supplementary material for: Transcriptomic profiling for prolonged drought in Dendrobium catenatum
Source: Sci Data. 2018 Oct 30;5:180233. doi: 10.1038/sdata.2018.233 (PMC6207065; doi:10.1038/sdata.2018.233)
Supplement: Supplementary file 1 [file sdata2018233-isa1.zip › a_Wang365A_assay.txt]

Sample Name	Protocol REF	Parameter Value[instrument]	Parameter Value[manufacturer]	Assay Name	Raw Data File	Comment[Data Repository]	Comment[Data Record Accession]	Comment[Data Record URI]	Protocol REF	Derived Data File	Comment[Data Repository]	Comment[Data Record Accession]	Comment[Data Record URI]	Protocol REF	Derived Data File	Comment[Data Repository]	Comment[Data Record Accession]	Comment[Data Record URI]
Total RNA BioSample SAMN09269407	RNA isolation and sequencing	HiSeq 2500	Illumina	SRR7223488	SRX4130045	NCBI Sequence Read Archive	SRP132541	http://identifiers.org/ncbi/insdc.sra:SRP132541	Gene hierarchical clustering	Dcat_count_raw.txt; Dcat_count_filtered.txt; Dcat_count_normalized.txt;	figshare	doi:10.6084/m9.figshare.6959924	https://doi.org/10.6084/m9.figshare.6959924	Gene Ontology analysis	37 files	figshare	do:10.6084/m9.figshare.6960377	https://doi.org/10.6084/m9.figshare.6960377
Total RNA BioSample SAMN09269406	RNA isolation and sequencing	HiSeq 2500	Illumina	SRR7223489	SRX4130044	NCBI Sequence Read Archive	SRP132541	http://identifiers.org/ncbi/insdc.sra:SRP132541	Gene hierarchical clustering	Dcat_count_raw.txt; Dcat_count_filtered.txt; Dcat_count_normalized.txt;	figshare	doi:10.6084/m9.figshare.6959924	https://doi.org/10.6084/m9.figshare.6959924	Gene Ontology analysis	37 files	figshare	do:10.6084/m9.figshare.6960377	https://doi.org/10.6084/m9.figshare.6960377
Total RNA BioSample SAMN09269401	RNA isolation and sequencing	HiSeq 2500	Illumina	SRR7223490	SRX4130043	NCBI Sequence Read Archive	SRP132541	http://identifiers.org/ncbi/insdc.sra:SRP132541	Gene hierarchical clustering	Dcat_count_raw.txt; Dcat_count_filtered.txt; Dcat_count_normalized.txt;	figshare	doi:10.6084/m9.figshare.6959924	https://doi.org/10.6084/m9.figshare.6959924	Gene Ontology analysis	37 files	figshare	do:10.6084/m9.figshare.6960377	https://doi.org/10.6084/m9.figshare.6960377
Total RNA BioSample SAMN09269400	RNA isolation and sequencing	HiSeq 2500	Illumina	SRR7223491	SRX4130042	NCBI Sequence Read Archive	SRP132541	http://identifiers.org/ncbi/insdc.sra:SRP132541	Gene hierarchical clustering	Dcat_count_raw.txt; Dcat_count_filtered.txt; Dcat_count_normalized.txt;	figshare	doi:10.6084/m9.figshare.6959924	https://doi.org/10.6084/m9.figshare.6959924	Gene Ontology analysis	37 files	figshare	do:10.6084/m9.figshare.6960377	https://doi.org/10.6084/m9.figshare.6960377
Total RNA BioSample SAMN09269399	RNA isolation and sequencing	HiSeq 2500	Illumina	SRR7223492	SRX4130041	NCBI Sequence Read Archive	SRP132541	http://identifiers.org/ncbi/insdc.sra:SRP132541	Gene hierarchical clustering	Dcat_count_raw.txt; Dcat_count_filtered.txt; Dcat_count_normalized.txt;	figshare	doi:10.6084/m9.figshare.6959924	https://doi.org/10.6084/m9.figshare.6959924	Gene Ontology analysis	37 files	figshare	do:10.6084/m9.figshare.6960377	https://doi.org/10.6084/m9.figshare.6960377
Total RNA BioSample SAMN09269398	RNA isolation and sequencing	HiSeq 2500	Illumina	SRR7223493	SRX4130040	NCBI Sequence Read Archive	SRP132541	http://identifiers.org/ncbi/insdc.sra:SRP132541	Gene hierarchical clustering	Dcat_count_raw.txt; Dcat_count_filtered.txt; Dcat_count_normalized.txt;	figshare	doi:10.6084/m9.figshare.6959924	https://doi.org/10.6084/m9.figshare.6959924	Gene Ontology analysis	37 files	figshare	do:10.6084/m9.figshare.6960377	https://doi.org/10.6084/m9.figshare.6960377
Total RNA BioSample SAMN09269405	RNA isolation and sequencing	HiSeq 2500	Illumina	SRR7223494	SRX4130039	NCBI Sequence Read Archive	SRP132541	http://identifiers.org/ncbi/insdc.sra:SRP132541	Gene hierarchical clustering	Dcat_count_raw.txt; Dcat_count_filtered.txt; Dcat_count_normalized.txt;	figshare	doi:10.6084/m9.figshare.6959924	https://doi.org/10.6084/m9.figshare.6959924	Gene Ontology analysis	37 files	figshare	do:10.6084/m9.figshare.6960377	https://doi.org/10.6084/m9.figshare.6960377
Total RNA BioSample SAMN09269404	RNA isolation and sequencing	HiSeq 2500	Illumina	SRR7223495	SRX4130038	NCBI Sequence Read Archive	SRP132541	http://identifiers.org/ncbi/insdc.sra:SRP132541	Gene hierarchical clustering	Dcat_count_raw.txt; Dcat_count_filtered.txt; Dcat_count_normalized.txt;	figshare	doi:10.6084/m9.figshare.6959924	https://doi.org/10.6084/m9.figshare.6959924	Gene Ontology analysis	37 files	figshare	do:10.6084/m9.figshare.6960377	https://doi.org/10.6084/m9.figshare.6960377
Total RNA BioSample SAMN09269403	RNA isolation and sequencing	HiSeq 2500	Illumina	SRR7223496	SRX4130037	NCBI Sequence Read Archive	SRP132541	http://identifiers.org/ncbi/insdc.sra:SRP132541	Gene hierarchical clustering	Dcat_count_raw.txt; Dcat_count_filtered.txt; Dcat_count_normalized.txt;	figshare	doi:10.6084/m9.figshare.6959924	https://doi.org/10.6084/m9.figshare.6959924	Gene Ontology analysis	37 files	figshare	do:10.6084/m9.figshare.6960377	https://doi.org/10.6084/m9.figshare.6960377
Total RNA BioSample SAMN09269402	RNA isolation and sequencing	HiSeq 2500	Illumina	SRR7223497	SRX4130036	NCBI Sequence Read Archive	SRP132541	http://identifiers.org/ncbi/insdc.sra:SRP132541	Gene hierarchical clustering	Dcat_count_raw.txt; Dcat_count_filtered.txt; Dcat_count_normalized.txt;	figshare	doi:10.6084/m9.figshare.6959924	https://doi.org/10.6084/m9.figshare.6959924	Gene Ontology analysis	37 files	figshare	do:10.6084/m9.figshare.6960377	https://doi.org/10.6084/m9.figshare.6960377
Total RNA BioSample SAMN09269389	RNA isolation and sequencing	HiSeq 2500	Illumina	SRR7223498	SRX4130035	NCBI Sequence Read Archive	SRP132541	http://identifiers.org/ncbi/insdc.sra:SRP132541	Gene hierarchical clustering	Dcat_count_raw.txt; Dcat_count_filtered.txt; Dcat_count_normalized.txt;	figshare	doi:10.6084/m9.figshare.6959924	https://doi.org/10.6084/m9.figshare.6959924	Gene Ontology analysis	37 files	figshare	do:10.6084/m9.figshare.6960377	https://doi.org/10.6084/m9.figshare.6960377
Total RNA BioSample SAMN09269388	RNA isolation and sequencing	HiSeq 2500	Illumina	SRR7223499	SRX4130034	NCBI Sequence Read Archive	SRP132541	http://identifiers.org/ncbi/insdc.sra:SRP132541	Gene hierarchical clustering	Dcat_count_raw.txt; Dcat_count_filtered.txt; Dcat_count_normalized.txt;	figshare	doi:10.6084/m9.figshare.6959924	https://doi.org/10.6084/m9.figshare.6959924	Gene Ontology analysis	37 files	figshare	do:10.6084/m9.figshare.6960377	https://doi.org/10.6084/m9.figshare.6960377
Total RNA BioSample SAMN09269391	RNA isolation and sequencing	HiSeq 2500	Illumina	SRR7223500	SRX4130033	NCBI Sequence Read Archive	SRP132541	http://identifiers.org/ncbi/insdc.sra:SRP132541	Gene hierarchical clustering	Dcat_count_raw.txt; Dcat_count_filtered.txt; Dcat_count_normalized.txt;	figshare	doi:10.6084/m9.figshare.6959924	https://doi.org/10.6084/m9.figshare.6959924	Gene Ontology analysis	37 files	figshare	do:10.6084/m9.figshare.6960377	https://doi.org/10.6084/m9.figshare.6960377
Total RNA BioSample SAMN09269390	RNA isolation and sequencing	HiSeq 2500	Illumina	SRR7223501	SRX4130032	NCBI Sequence Read Archive	SRP132541	http://identifiers.org/ncbi/insdc.sra:SRP132541	Gene hierarchical clustering	Dcat_count_raw.txt; Dcat_count_filtered.txt; Dcat_count_normalized.txt;	figshare	doi:10.6084/m9.figshare.6959924	https://doi.org/10.6084/m9.figshare.6959924	Gene Ontology analysis	37 files	figshare	do:10.6084/m9.figshare.6960377	https://doi.org/10.6084/m9.figshare.6960377
Total RNA BioSample SAMN09269393	RNA isolation and sequencing	HiSeq 2500	Illumina	SRR7223502	SRX4130031	NCBI Sequence Read Archive	SRP132541	http://identifiers.org/ncbi/insdc.sra:SRP132541	Gene hierarchical clustering	Dcat_count_raw.txt; Dcat_count_filtered.txt; Dcat_count_normalized.txt;	figshare	doi:10.6084/m9.figshare.6959924	https://doi.org/10.6084/m9.figshare.6959924	Gene Ontology analysis	37 files	figshare	do:10.6084/m9.figshare.6960377	https://doi.org/10.6084/m9.figshare.6960377
Total RNA BioSample SAMN09269392	RNA isolation and sequencing	HiSeq 2500	Illumina	SRR7223503	SRX4130030	NCBI Sequence Read Archive	SRP132541	http://identifiers.org/ncbi/insdc.sra:SRP132541	Gene hierarchical clustering	Dcat_count_raw.txt; Dcat_count_filtered.txt; Dcat_count_normalized.txt;	figshare	doi:10.6084/m9.figshare.6959924	https://doi.org/10.6084/m9.figshare.6959924	Gene Ontology analysis	37 files	figshare	do:10.6084/m9.figshare.6960377	https://doi.org/10.6084/m9.figshare.6960377
Total RNA BioSample SAMN09269395	RNA isolation and sequencing	HiSeq 2500	Illumina	SRR7223504	SRX4130029	NCBI Sequence Read Archive	SRP132541	http://identifiers.org/ncbi/insdc.sra:SRP132541	Gene hierarchical clustering	Dcat_count_raw.txt; Dcat_count_filtered.txt; Dcat_count_normalized.txt;	figshare	doi:10.6084/m9.figshare.6959924	https://doi.org/10.6084/m9.figshare.6959924	Gene Ontology analysis	37 files	figshare	do:10.6084/m9.figshare.6960377	https://doi.org/10.6084/m9.figshare.6960377
Total RNA BioSample SAMN09269394	RNA isolation and sequencing	HiSeq 2500	Illumina	SRR7223505	SRX4130028	NCBI Sequence Read Archive	SRP132541	http://identifiers.org/ncbi/insdc.sra:SRP132541	Gene hierarchical clustering	Dcat_count_raw.txt; Dcat_count_filtered.txt; Dcat_count_normalized.txt;	figshare	doi:10.6084/m9.figshare.6959924	https://doi.org/10.6084/m9.figshare.6959924	Gene Ontology analysis	37 files	figshare	do:10.6084/m9.figshare.6960377	https://doi.org/10.6084/m9.figshare.6960377
Total RNA BioSample SAMN09269397	RNA isolation and sequencing	HiSeq 2500	Illumina	SRR7223506	SRX4130027	NCBI Sequence Read Archive	SRP132541	http://identifiers.org/ncbi/insdc.sra:SRP132541	Gene hierarchical clustering	Dcat_count_raw.txt; Dcat_count_filtered.txt; Dcat_count_normalized.txt;	figshare	doi:10.6084/m9.figshare.6959924	https://doi.org/10.6084/m9.figshare.6959924	Gene Ontology analysis	37 files	figshare	do:10.6084/m9.figshare.6960377	https://doi.org/10.6084/m9.figshare.6960377
Total RNA BioSample SAMN09269396	RNA isolation and sequencing	HiSeq 2500	Illumina	SRR7223507	SRX4130026	NCBI Sequence Read Archive	SRP132541	http://identifiers.org/ncbi/insdc.sra:SRP132541	Gene hierarchical clustering	Dcat_count_raw.txt; Dcat_count_filtered.txt; Dcat_count_normalized.txt;	figshare	doi:10.6084/m9.figshare.6959924	https://doi.org/10.6084/m9.figshare.6959924	Gene Ontology analysis	37 files	figshare	do:10.6084/m9.figshare.6960377	https://doi.org/10.6084/m9.figshare.6960377
Total RNA BioSample SAMN09269410	RNA isolation and sequencing	HiSeq 2500	Illumina	SRR7223508	SRX4130025	NCBI Sequence Read Archive	SRP132541	http://identifiers.org/ncbi/insdc.sra:SRP132541	Gene hierarchical clustering	Dcat_count_raw.txt; Dcat_count_filtered.txt; Dcat_count_normalized.txt;	figshare	doi:10.6084/m9.figshare.6959924	https://doi.org/10.6084/m9.figshare.6959924	Gene Ontology analysis	37 files	figshare	do:10.6084/m9.figshare.6960377	https://doi.org/10.6084/m9.figshare.6960377
Total RNA BioSample SAMN09269408	RNA isolation and sequencing	HiSeq 2500	Illumina	SRR7223510	SRX4130023	NCBI Sequence Read Archive	SRP132541	http://identifiers.org/ncbi/insdc.sra:SRP132541	Gene hierarchical clustering	Dcat_count_raw.txt; Dcat_count_filtered.txt; Dcat_count_normalized.txt;	figshare	doi:10.6084/m9.figshare.6959924	https://doi.org/10.6084/m9.figshare.6959924	Gene Ontology analysis	37 files	figshare	do:10.6084/m9.figshare.6960377	https://doi.org/10.6084/m9.figshare.6960377
Total RNA BioSample SAMN09269409	RNA isolation and sequencing	HiSeq 2500	Illumina	SRR7223511	SRX4130022	NCBI Sequence Read Archive	SRP132541	http://identifiers.org/ncbi/insdc.sra:SRP132541	Gene hierarchical clustering	Dcat_count_raw.txt; Dcat_count_filtered.txt; Dcat_count_normalized.txt;	figshare	doi:10.6084/m9.figshare.6959924	https://doi.org/10.6084/m9.figshare.6959924	Gene Ontology analysis	37 files	figshare	do:10.6084/m9.figshare.6960377	https://doi.org/10.6084/m9.figshare.6960377
Total RNA BioSample SAMN08512107	RNA isolation and sequencing	HiSeq 2500	Illumina	SRR6702230	SRX3676424	NCBI Sequence Read Archive	SRP132541	http://identifiers.org/ncbi/insdc.sra:SRP132541	Gene hierarchical clustering	Dcat_count_raw.txt; Dcat_count_filtered.txt; Dcat_count_normalized.txt;	figshare	doi:10.6084/m9.figshare.6959924	https://doi.org/10.6084/m9.figshare.6959924	Gene Ontology analysis	37 files	figshare	do:10.6084/m9.figshare.6960377	https://doi.org/10.6084/m9.figshare.6960377
Total RNA BioSample SAMN08512106	RNA isolation and sequencing	HiSeq 2500	Illumina	SRR6702231	SRX3676423	NCBI Sequence Read Archive	SRP132541	http://identifiers.org/ncbi/insdc.sra:SRP132541	Gene hierarchical clustering	Dcat_count_raw.txt; Dcat_count_filtered.txt; Dcat_count_normalized.txt;	figshare	doi:10.6084/m9.figshare.6959924	https://doi.org/10.6084/m9.figshare.6959924	Gene Ontology analysis	37 files	figshare	do:10.6084/m9.figshare.6960377	https://doi.org/10.6084/m9.figshare.6960377
Total RNA BioSample SAMN08512114	RNA isolation and sequencing	HiSeq 2500	Illumina	SRR6702232	SRX3676422	NCBI Sequence Read Archive	SRP132541	http://identifiers.org/ncbi/insdc.sra:SRP132541	Gene hierarchical clustering	Dcat_count_raw.txt; Dcat_count_filtered.txt; Dcat_count_normalized.txt;	figshare	doi:10.6084/m9.figshare.6959924	https://doi.org/10.6084/m9.figshare.6959924	Gene Ontology analysis	37 files	figshare	do:10.6084/m9.figshare.6960377	https://doi.org/10.6084/m9.figshare.6960377
Total RNA BioSample SAMN08512116	RNA isolation and sequencing	HiSeq 2500	Illumina	SRR6702233	SRX3676421	NCBI Sequence Read Archive	SRP132541	http://identifiers.org/ncbi/insdc.sra:SRP132541	Gene hierarchical clustering	Dcat_count_raw.txt; Dcat_count_filtered.txt; Dcat_count_normalized.txt;	figshare	doi:10.6084/m9.figshare.6959924	https://doi.org/10.6084/m9.figshare.6959924	Gene Ontology analysis	37 files	figshare	do:10.6084/m9.figshare.6960377	https://doi.org/10.6084/m9.figshare.6960377
Total RNA BioSample SAMN08512103	RNA isolation and sequencing	HiSeq 2500	Illumina	SRR6702234	SRX3676420	NCBI Sequence Read Archive	SRP132541	http://identifiers.org/ncbi/insdc.sra:SRP132541	Gene hierarchical clustering	Dcat_count_raw.txt; Dcat_count_filtered.txt; Dcat_count_normalized.txt;	figshare	doi:10.6084/m9.figshare.6959924	https://doi.org/10.6084/m9.figshare.6959924	Gene Ontology analysis	37 files	figshare	do:10.6084/m9.figshare.6960377	https://doi.org/10.6084/m9.figshare.6960377
Total RNA BioSample SAMN08512102	RNA isolation and sequencing	HiSeq 2500	Illumina	SRR6702235	SRX3676419	NCBI Sequence Read Archive	SRP132541	http://identifiers.org/ncbi/insdc.sra:SRP132541	Gene hierarchical clustering	Dcat_count_raw.txt; Dcat_count_filtered.txt; Dcat_count_normalized.txt;	figshare	doi:10.6084/m9.figshare.6959924	https://doi.org/10.6084/m9.figshare.6959924	Gene Ontology analysis	37 files	figshare	do:10.6084/m9.figshare.6960377	https://doi.org/10.6084/m9.figshare.6960377
Total RNA BioSample SAMN08512113	RNA isolation and sequencing	HiSeq 2500	Illumina	SRR6702236	SRX3676418	NCBI Sequence Read Archive	SRP132541	http://identifiers.org/ncbi/insdc.sra:SRP132541	Gene hierarchical clustering	Dcat_count_raw.txt; Dcat_count_filtered.txt; Dcat_count_normalized.txt;	figshare	doi:10.6084/m9.figshare.6959924	https://doi.org/10.6084/m9.figshare.6959924	Gene Ontology analysis	37 files	figshare	do:10.6084/m9.figshare.6960377	https://doi.org/10.6084/m9.figshare.6960377
Total RNA BioSample SAMN08512112	RNA isolation and sequencing	HiSeq 2500	Illumina	SRR6702237	SRX3676417	NCBI Sequence Read Archive	SRP132541	http://identifiers.org/ncbi/insdc.sra:SRP132541	Gene hierarchical clustering	Dcat_count_raw.txt; Dcat_count_filtered.txt; Dcat_count_normalized.txt;	figshare	doi:10.6084/m9.figshare.6959924	https://doi.org/10.6084/m9.figshare.6959924	Gene Ontology analysis	37 files	figshare	do:10.6084/m9.figshare.6960377	https://doi.org/10.6084/m9.figshare.6960377
Total RNA BioSample SAMN08512105	RNA isolation and sequencing	HiSeq 2500	Illumina	SRR6702238	SRX3676416	NCBI Sequence Read Archive	SRP132541	http://identifiers.org/ncbi/insdc.sra:SRP132541	Gene hierarchical clustering	Dcat_count_raw.txt; Dcat_count_filtered.txt; Dcat_count_normalized.txt;	figshare	doi:10.6084/m9.figshare.6959924	https://doi.org/10.6084/m9.figshare.6959924	Gene Ontology analysis	37 files	figshare	do:10.6084/m9.figshare.6960377	https://doi.org/10.6084/m9.figshare.6960377
Total RNA BioSample SAMN08512111	RNA isolation and sequencing	HiSeq 2500	Illumina	SRR6702239	SRX3676415	NCBI Sequence Read Archive	SRP132541	http://identifiers.org/ncbi/insdc.sra:SRP132541	Gene hierarchical clustering	Dcat_count_raw.txt; Dcat_count_filtered.txt; Dcat_count_normalized.txt;	figshare	doi:10.6084/m9.figshare.6959924	https://doi.org/10.6084/m9.figshare.6959924	Gene Ontology analysis	37 files	figshare	do:10.6084/m9.figshare.6960377	https://doi.org/10.6084/m9.figshare.6960377
Total RNA BioSample SAMN08512110	RNA isolation and sequencing	HiSeq 2500	Illumina	SRR6702240	SRX3676414	NCBI Sequence Read Archive	SRP132541	http://identifiers.org/ncbi/insdc.sra:SRP132541	Gene hierarchical clustering	Dcat_count_raw.txt; Dcat_count_filtered.txt; Dcat_count_normalized.txt;	figshare	doi:10.6084/m9.figshare.6959924	https://doi.org/10.6084/m9.figshare.6959924	Gene Ontology analysis	37 files	figshare	do:10.6084/m9.figshare.6960377	https://doi.org/10.6084/m9.figshare.6960377
Total RNA BioSample SAMN08512104	RNA isolation and sequencing	HiSeq 2500	Illumina	SRR6702241	SRX3676413	NCBI Sequence Read Archive	SRP132541	http://identifiers.org/ncbi/insdc.sra:SRP132541	Gene hierarchical clustering	Dcat_count_raw.txt; Dcat_count_filtered.txt; Dcat_count_normalized.txt;	figshare	doi:10.6084/m9.figshare.6959924	https://doi.org/10.6084/m9.figshare.6959924	Gene Ontology analysis	37 files	figshare	do:10.6084/m9.figshare.6960377	https://doi.org/10.6084/m9.figshare.6960377
Total RNA BioSample SAMN08512109	RNA isolation and sequencing	HiSeq 2500	Illumina	SRR6702242	SRX3676412	NCBI Sequence Read Archive	SRP132541	http://identifiers.org/ncbi/insdc.sra:SRP132541	Gene hierarchical clustering	Dcat_count_raw.txt; Dcat_count_filtered.txt; Dcat_count_normalized.txt;	figshare	doi:10.6084/m9.figshare.6959924	https://doi.org/10.6084/m9.figshare.6959924	Gene Ontology analysis	37 files	figshare	do:10.6084/m9.figshare.6960377	https://doi.org/10.6084/m9.figshare.6960377
Total RNA BioSample SAMN08512117	RNA isolation and sequencing	HiSeq 2500	Illumina	SRR6702243	SRX3676411	NCBI Sequence Read Archive	SRP132541	http://identifiers.org/ncbi/insdc.sra:SRP132541	Gene hierarchical clustering	Dcat_count_raw.txt; Dcat_count_filtered.txt; Dcat_count_normalized.txt;	figshare	doi:10.6084/m9.figshare.6959924	https://doi.org/10.6084/m9.figshare.6959924	Gene Ontology analysis	37 files	figshare	do:10.6084/m9.figshare.6960377	https://doi.org/10.6084/m9.figshare.6960377
Total RNA BioSample SAMN08512108	RNA isolation and sequencing	HiSeq 2500	Illumina	SRR6702244	SRX3676410	NCBI Sequence Read Archive	SRP132541	http://identifiers.org/ncbi/insdc.sra:SRP132541	Gene hierarchical clustering	Dcat_count_raw.txt; Dcat_count_filtered.txt; Dcat_count_normalized.txt;	figshare	doi:10.6084/m9.figshare.6959924	https://doi.org/10.6084/m9.figshare.6959924	Gene Ontology analysis	37 files	figshare	do:10.6084/m9.figshare.6960377	https://doi.org/10.6084/m9.figshare.6960377
Total RNA BioSample SAMN08512115	RNA isolation and sequencing	HiSeq 2500	Illumina	SRR6702245	SRX3676409	NCBI Sequence Read Archive	SRP132541	http://identifiers.org/ncbi/insdc.sra:SRP132541	Gene hierarchical clustering	Dcat_count_raw.txt; Dcat_count_filtered.txt; Dcat_count_normalized.txt;	figshare	doi:10.6084/m9.figshare.6959924	https://doi.org/10.6084/m9.figshare.6959924	Gene Ontology analysis	37 files	figshare	do:10.6084/m9.figshare.6960377	https://doi.org/10.6084/m9.figshare.6960377
